# Supplementary material for: Prognostic Impact of Pelvic Lymph Node Count in Surgically Staged Endometrial Cancer
Source: Medicina (Kaunas). 2026 Feb 19;62(2):399. doi: 10.3390/medicina62020399 (PMC12942316; doi:10.3390/medicina62020399)
Supplement: Supplementary file 1 [file medicina-62-00399-s001.zip]

Archive with 1 entries (1 files):
- medicina-4140553-supplementary.pdf
